# Supplementary material for: Two-step detection of Lewy body pathology via smell-function testing and CSF α-synuclein seed amplification
Source: Nat Commun. 2025 Aug 5;16:7182. doi: 10.1038/s41467-025-62458-7 (PMC12325632; doi:10.1038/s41467-025-62458-7)
Supplement: Supplementary file 4 — Source Data [file 41467_2025_62458_MOESM4_ESM.xlsx]

## Sheet: Figure 1B panel 1
	CSF SAA negative		CSF SAA positive
USSLB stage	n	%	n	%
0. No Lewy bodies	184	0.968	6	0.032
l. Olfactory Bulb-Only	4	0.5	4	0.5
lla. Brainstem Predominant	9	0.3	22	0.7
llb. Limbic Predominant	7	0.304	16	0.696
lll. Brainstem/Limbic	2	0.044	43	0.956
lV. Neocortical	0	0	62	1

## Sheet: Figure 1B panel 2
USSLB stage	UPSIT score
0. No Lewy bodies	27.0 (13.0)
l. Olfactory Bulb-Only	19.5 (8.25)
lla. Brainstem Predominant	20.0 (7.00)
llb. Limbic Predominant	16.0 (14.0)
lll. Brainstem/Limbic	13.5 (9.00)
lV. Neocortical	11.0 (4.00)
Data are shown as median (IQR), unless otherwise specified

## Sheet: Figure 1B panel 3
CSF SAA status	UPSIT score
Negative	27.0 (13.0)
Positive	15.0 (8.00)
Data are shown as median (IQR), unless otherwise specified

## Sheet: Supplementary Figure 1A
LBP statusbased on any brain region	UPSIT score
Negative	27 (11.3)
Positive	14 (9)
Data are shown as median (IQR), unless otherwise specified

## Sheet: Supplementary Figure 1B
LBP status based on any cortical brain region	UPSIT score
Negative	26.5 (12)
Positive	12 (6)
Data are shown as median (IQR), unless otherwise specified

## Sheet: Supplementary Figure 1C
LBP status based on brainstem and limbic or neocortical brain regions	UPSIT score
Negative	26 (12)
Positive	12 (5.5)
Data are shown as median (IQR), unless otherwise specified
